# Supplementary material for: Selecting effective siRNA sequences by using radial basis function network and decision tree learning
Source: BMC Bioinformatics. 2006 Dec 18;7(Suppl 5):S22. doi: 10.1186/1471-2105-7-S5-S22 (PMC1764479; doi:10.1186/1471-2105-7-S5-S22)
Supplement: Additional File 1 — Test data sets (MG1 to MG5) of cDNA sequences used in this study. Gene names are provided. The data has also been classified into effective and ineffective siRNA subgroups. [file 1471-2105-7-S5-S22-S1.xls]

## Sheet: MG1
MG1	Gene	cDNA (5' to 3')
Effective		1	2	3	4	5	6	7	8	9	10	11	12	13	14	15	16	17	18	19
1	cyclophilin B	G	A	G	A	G	A	A	A	G	G	A	T	T	T	G	G	C	T	A
2	cyclophilin B	G	A	T	C	C	A	G	G	G	C	G	G	A	G	A	C	T	T	C
3	cyclophilin B	G	C	A	C	A	G	G	A	G	G	A	A	A	G	A	G	C	A	T
4	cyclophilin B	G	A	G	A	A	A	G	G	A	T	T	T	G	G	C	T	A	C	A
5	cyclophilin B	G	A	A	A	G	G	A	T	T	T	G	G	C	T	A	C	A	A	A
6	cyclophilin B	G	C	G	C	T	T	C	C	C	C	G	A	T	G	A	G	A	A	C
7	cyclophilin B	G	G	C	C	T	T	A	G	C	T	A	C	A	G	G	A	G	A	G
8	cyclophilin B	G	G	A	A	A	G	A	G	C	A	T	C	T	A	C	G	G	T	G
9	cyclophilin B	C	A	A	A	T	T	C	C	A	T	C	G	T	G	T	A	A	T	C
10	cyclophilin B	C	T	A	C	A	G	G	A	G	A	G	A	A	A	G	G	A	T	T
11	cyclophilin B	T	C	A	T	G	A	T	C	C	A	G	G	G	C	G	G	A	G	A
12	cyclophilin B	A	C	A	G	C	A	A	A	T	T	C	C	A	T	C	G	T	G	T
13	cyclophilin B	G	A	T	G	A	G	A	A	C	T	T	C	A	A	A	C	T	G	A
14	cyclophilin B	C	A	A	A	A	A	C	A	G	T	G	G	A	T	A	A	T	T	T
15	cyclophilin B	C	T	T	C	A	T	G	A	T	C	C	A	G	G	G	C	G	G	A
16	cyclophilin B	C	A	T	C	T	A	C	G	G	T	G	A	G	C	G	C	T	T	C
17	cyclophilin B	C	G	T	G	T	A	A	T	C	A	A	G	G	A	C	T	T	C	A
18	cyclophilin B	G	T	T	C	C	A	A	A	A	A	C	A	G	T	G	G	A	T	A
19	cyclophilin B	G	A	G	C	G	C	T	T	C	C	C	C	G	A	T	G	A	G	A
20	cyclophilin B	A	G	G	A	G	A	G	A	A	A	G	G	A	T	T	T	G	G	C
21	cyclophilin B	G	G	G	C	G	G	A	G	A	C	T	T	C	A	C	C	A	G	G
22	cyclophilin B	A	G	A	C	T	T	C	A	C	C	A	G	G	G	G	A	G	A	T
23	cyclophilin B	C	C	A	T	C	G	T	G	T	A	A	T	C	A	A	G	G	A	C
24	cyclophilin B	A	A	T	T	C	C	A	T	C	G	T	G	T	A	A	T	C	A	A
25	cyclophilin B	T	A	A	T	C	A	A	G	G	A	C	T	T	C	A	T	G	A	T
Ineffective		1	2	3	4	5	6	7	8	9	10	11	12	13	14	15	16	17	18	19
1	cyclophilin B	G	T	G	G	A	T	A	A	T	T	T	T	G	T	G	G	C	C	T
2	cyclophilin B	G	A	C	T	T	C	A	T	G	A	T	C	C	A	G	G	G	C	G
3	cyclophilin B	A	A	A	G	A	G	C	A	T	C	T	A	C	G	G	T	G	A	G
4	cyclophilin B	T	T	T	T	G	T	G	G	C	C	T	T	A	G	C	T	A	C	A
5	cyclophilin B	A	A	A	A	C	A	G	T	G	G	A	T	A	A	T	T	T	T	G
6	cyclophilin B	A	T	G	A	T	C	C	A	G	G	G	C	G	G	A	G	A	C	T
7	cyclophilin B	C	A	G	G	G	C	G	G	A	G	A	C	T	T	C	A	C	C	A
8	cyclophilin B	T	T	C	C	A	T	C	G	T	G	T	A	A	T	C	A	A	G	G
9	cyclophilin B	A	G	A	A	C	T	T	C	A	A	A	C	T	G	A	A	G	C	A
10	cyclophilin B	T	G	A	G	A	A	C	T	T	C	A	A	A	C	T	G	A	A	G
11	cyclophilin B	T	C	C	A	G	G	G	C	G	G	A	G	A	C	T	T	C	A	C
12	cyclophilin B	A	C	T	T	C	A	C	C	A	G	G	G	G	A	G	A	T	G	G
13	cyclophilin B	C	A	G	T	G	G	A	T	A	A	T	T	T	T	G	T	G	G	C
14	cyclophilin B	A	T	A	A	T	T	T	T	G	T	G	G	C	C	T	T	A	G	C
15	cyclophilin B	T	T	A	G	C	T	A	C	A	G	G	A	G	A	G	A	A	A	G
16	cyclophilin B	C	C	A	G	G	G	G	A	G	A	T	G	G	C	A	C	A	G	G
17	cyclophilin B	T	C	A	A	A	C	T	G	A	A	G	C	A	C	T	A	C	G	G
18	cyclophilin B	T	T	C	A	C	C	A	G	G	G	G	A	G	A	T	G	G	C	A
19	cyclophilin B	A	A	C	A	G	T	G	G	A	T	A	A	T	T	T	T	G	T	G
20	cyclophilin B	T	T	G	T	G	G	C	C	T	T	A	G	C	T	A	C	A	G	G
21	cyclophilin B	A	T	T	T	G	G	C	T	A	C	A	A	A	A	A	C	A	G	C
22	cyclophilin B	A	A	A	A	A	C	A	G	C	A	A	A	T	T	C	C	A	T	C
23	cyclophilin B	A	A	A	C	A	G	C	A	A	A	T	T	C	C	A	T	C	G	T
24	cyclophilin B	T	C	T	A	C	G	G	T	G	A	G	C	G	C	T	T	C	C	C
25	cyclophilin B	T	A	C	G	G	T	G	A	G	C	G	C	T	T	C	C	C	C	G

## Sheet: MG2
MG2	Gene	cDNA (5' to 3')
Effective		1	2	3	4	5	6	7	8	9	10	11	12	13	14	15	16	17	18	19
1	luc-a	A	C	G	C	C	A	A	A	A	A	C	A	T	A	A	A	G	A	A
2	luc-l	G	G	T	A	A	A	G	T	T	G	T	T	C	C	A	T	T	T	T
3	luc-k	G	G	G	C	G	C	G	G	T	C	G	G	T	A	A	A	G	T	T
4	luc-f	C	A	T	T	C	T	A	T	C	C	G	C	T	G	G	A	A	G	A
5	luc-o	C	C	G	C	C	G	C	C	G	T	T	G	T	T	G	T	T	T	T
6	luc-5	G	A	C	G	C	C	A	A	A	A	A	C	A	T	A	A	A	G	A
7	luc-184	G	T	T	G	G	C	A	G	A	A	G	C	T	A	T	G	A	A	A
8	luc-272	G	T	G	T	T	G	G	G	C	G	C	G	T	T	A	T	T	T	A
9	luc-309	C	C	G	C	G	A	A	C	G	A	C	A	T	T	T	A	T	A	A
10	luc-428	C	C	A	A	T	C	A	T	C	C	A	A	A	A	A	A	T	T	A
11	luc-515	C	C	T	C	C	C	G	G	T	T	T	T	A	A	T	G	A	A	T
12	luc-658	G	C	A	T	G	C	C	A	G	A	G	A	T	C	C	T	A	T	T
13	luc-695	C	C	G	G	A	T	A	C	T	G	C	G	A	T	T	T	T	A	A
14	luc-734	G	G	T	T	T	T	G	G	A	A	T	G	T	T	T	A	C	T	A
15	luc-774	G	A	T	T	T	C	G	A	G	T	C	G	T	C	T	T	A	A	T
16	luc-891	G	C	A	C	T	C	T	G	A	T	T	G	A	C	A	A	A	T	A
17	luc-904	C	A	A	A	T	A	C	G	A	T	T	T	A	T	C	T	A	A	T
18	luc-1186	G	A	T	T	A	T	G	T	C	C	G	G	T	T	A	T	G	T	A
19	luc-1308	G	C	C	T	G	A	A	G	T	C	T	C	T	G	A	T	T	A	A
20	luc-1586	C	T	C	G	A	C	G	C	A	A	G	A	A	A	A	A	T	C	A
21	VIM-270	C	C	A	T	C	A	A	C	A	C	C	G	A	G	T	T	C	A	A
22	VIM-368	C	T	G	G	A	G	C	A	G	C	A	G	A	A	T	A	A	G	A
23	VIM-596	G	A	A	A	A	C	A	C	C	C	T	G	C	A	A	T	C	T	T
24	VIM-812	G	T	A	C	G	T	C	A	G	C	A	A	T	A	T	G	A	A	A
25	VIM-857	G	C	A	G	A	A	G	A	A	T	G	G	T	A	C	A	A	A	T
26	VIM1097	G	A	T	G	A	G	A	T	T	C	A	G	A	A	T	A	T	G	A
27	VIM-1128	C	T	C	G	T	C	A	C	C	T	T	C	G	T	G	A	A	T	A
28	VIM-1148	C	A	A	G	A	C	C	T	G	C	T	C	A	A	T	G	T	T	A
29	VIM-1235	C	T	G	C	C	T	C	T	T	C	C	A	A	A	C	T	T	T	T
30	VIM-1298	G	T	T	G	A	T	A	C	C	C	A	C	T	C	A	A	A	A	A
31	Oct-670	G	A	G	A	A	A	G	C	G	A	A	C	T	A	G	C	A	T	T
32	Oct-797	G	T	T	C	G	A	G	T	A	T	G	G	T	T	C	T	G	T	A
33	Oct-821	C	G	C	C	A	G	A	A	G	G	G	C	A	A	A	A	G	A	T
34	EGFP-411	G	C	C	A	C	A	A	C	G	T	C	T	A	T	A	T	C	A	T
35	ECFP-411	G	C	C	A	C	A	A	C	G	T	C	T	A	T	A	T	C	A	C
36	EGFP-416	C	A	C	A	A	G	C	T	G	G	A	G	T	A	C	A	A	C	T
37	DsRed-399	G	C	C	C	C	G	T	A	A	T	G	C	A	G	A	A	G	A	A
38	DsRed-231	C	C	G	A	C	A	T	C	C	C	C	G	A	C	T	A	C	A	A
Ineffective		1	2	3	4	5	6	7	8	9	10	11	12	13	14	15	16	17	18	19
1	luc-e	C	G	G	C	G	C	C	A	T	T	C	T	A	T	C	C	G	C	T
2	luc-j	G	A	T	G	A	T	A	A	A	C	C	G	G	G	C	G	C	G	G
3	luc-p	C	G	C	C	G	C	C	G	T	T	G	T	T	G	T	T	T	T	G
4	luc-n	C	C	C	G	C	C	G	C	C	G	T	T	G	T	T	G	T	T	T
5	luc-I	A	T	G	G	A	A	C	C	G	C	T	G	G	A	G	A	G	C	A
6	luc-g	A	T	C	C	G	C	T	G	G	A	A	G	A	T	G	G	A	A	C
7	luc-d	A	A	G	G	C	C	C	G	G	C	G	C	C	A	T	T	C	T	A
8	luc-h	T	G	G	A	A	G	A	T	G	G	A	A	C	C	G	C	T	G	G
9	luc-m	G	G	T	G	A	A	C	T	T	C	C	C	G	C	C	G	C	C	G
10	luc-b	A	A	A	A	C	A	T	A	A	A	G	A	A	A	G	G	C	C	C
11	luc-c	T	A	A	A	G	A	A	A	G	G	C	C	C	G	G	C	G	C	C
12	luc-14	A	A	C	A	T	A	A	A	G	A	A	A	G	G	C	C	C	G	G
13	luc-265	T	A	T	G	C	C	G	G	T	G	T	T	G	G	G	C	G	C	G
14	luc-295	A	G	T	T	G	C	A	G	T	T	G	C	G	C	C	C	G	C	G
15	luc-411	A	C	G	T	G	C	A	A	A	A	A	A	A	G	C	T	C	C	C
16	luc-1044	T	T	C	T	G	A	T	T	A	C	A	C	C	C	G	A	G	C	G
17	VIM-35	A	G	G	A	T	G	T	T	C	G	G	C	G	G	C	C	C	G	G
18	VIM-155	T	A	C	G	C	C	T	C	G	T	C	C	C	C	G	G	G	C	G
19	VIM-491	A	C	C	A	A	C	G	A	C	A	A	A	G	C	C	C	G	C	G
20	Oct-161	A	T	C	T	C	C	C	C	A	T	G	T	C	C	G	C	C	C	G
21	Oct-566	A	T	G	T	G	T	A	A	G	C	T	G	C	G	G	C	C	C	C
22	EGCFP-666	A	G	T	T	C	G	T	G	A	C	C	G	C	C	G	C	C	G	G
23	DsRed-140	A	A	G	G	T	G	A	C	C	A	A	G	G	G	C	G	G	C	C
24	DsRed-383	A	A	C	T	T	C	C	C	C	T	C	C	G	A	C	G	G	C	C

## Sheet: MG3
MG3	Gene	cDNA (5' to 3')
Effective		1	2	3	4	5	6	7	8	9	10	11	12	13	14	15	16	17	18	19
1	hTF164	C	C	G	G	C	G	C	T	T	C	A	G	G	C	A	C	T	A	C
2	hTF167	G	C	G	C	T	T	C	A	G	G	C	A	C	T	A	C	A	A	A
3	hTF173	C	A	G	G	C	A	C	T	A	C	A	A	A	T	A	C	T	G	T
4	hTF372	G	A	A	G	C	A	G	A	C	G	T	A	C	T	T	G	G	C	A
5	PSK208	C	T	T	C	A	G	T	G	G	C	A	C	T	A	A	G	A	G	T
6	PSK229	C	G	T	G	T	A	C	A	A	G	C	A	C	T	T	C	A	T	C
7	PSK499	G	T	A	T	G	C	C	A	T	C	A	A	G	A	T	G	A	T	T
8	PSK566	G	T	G	C	T	G	C	G	T	C	G	G	G	T	G	C	G	T	C
9	PSK793	T	G	A	G	A	A	T	C	T	G	C	T	C	T	A	C	T	A	C
10	CSK909	G	C	C	T	C	A	T	T	A	A	A	C	C	A	A	A	G	G	T
11	CSK1079	T	G	C	A	T	T	A	A	G	A	A	C	G	A	C	G	C	C	A
12	CSK1121	G	C	C	T	C	A	G	T	C	A	T	G	A	C	G	C	A	A	C
13	CSK1281	G	T	C	T	C	C	T	C	A	A	G	T	T	C	T	C	G	C	T
14	CSK1481	G	C	C	C	T	G	A	G	A	G	A	G	A	A	G	A	A	A	T
15	CSK1813	A	G	A	T	C	A	T	G	G	A	C	C	T	G	G	T	G	C	C
16	CSK2033	A	C	T	C	G	C	C	T	T	C	T	T	A	G	A	G	T	T	T
17	mTF220	C	A	G	G	C	A	T	T	C	C	A	G	A	G	A	A	A	G	C
18	mTF223	G	C	A	T	T	C	C	A	G	A	G	A	A	A	G	C	G	T	T
19	mTF229	C	A	G	A	G	A	A	A	G	C	G	T	T	T	A	A	T	T	T
20	mTF321	C	A	G	A	T	A	A	G	T	G	A	T	C	G	A	T	C	T	A
21	mTF355	A	G	T	G	C	T	T	C	T	C	G	A	C	C	A	C	A	G	A
Ineffective		1	2	3	4	5	6	7	8	9	10	11	12	13	14	15	16	17	18	19
1	hTF77	T	G	G	A	G	A	C	C	C	C	T	G	C	C	T	G	G	C	C
2	hTF158	A	G	G	T	G	G	C	C	G	G	C	G	C	T	T	C	A	G	G
3	hTF161	T	G	G	C	C	G	G	C	G	C	T	T	C	A	G	G	C	A	C
4	hTF170	C	T	T	C	A	G	G	C	A	C	T	A	C	A	A	A	T	A	C
5	hTF176	G	C	A	C	T	A	C	A	A	A	T	A	C	T	G	T	G	G	C
6	hTF256	C	C	C	G	T	C	A	A	T	C	A	A	G	T	C	T	A	C	A
7	hTF459	C	T	C	C	C	C	A	G	A	G	T	T	C	A	C	A	C	C	T
8	hTF478	T	A	C	C	T	G	G	A	G	A	C	A	A	A	C	C	T	C	G
9	hTF562	C	G	G	A	C	T	T	T	A	G	T	C	A	G	A	A	G	G	A
10	hTF929	G	C	T	G	G	A	A	G	G	A	G	A	A	C	T	C	C	C	C
11	PSK132	T	G	G	G	C	T	G	T	G	G	G	A	C	A	A	G	C	A	A
12	PSK314	T	G	C	C	C	C	G	G	T	C	C	C	C	C	G	A	C	T	G
13	PSK382	T	A	A	G	T	A	C	A	G	G	G	C	C	A	A	G	T	T	T
14	PSK411	T	T	A	C	A	G	C	T	A	A	G	T	A	T	G	A	C	A	T
15	PSK546	T	G	T	G	T	G	A	G	T	C	G	G	A	G	C	T	G	C	G
16	PSK739	G	G	A	T	G	G	C	G	T	C	C	G	G	T	A	T	C	T	G
17	CSK455	A	T	T	G	C	C	A	A	G	T	A	C	A	A	C	T	T	C	C
18	CSK558	A	A	G	C	C	A	A	A	A	A	C	A	A	G	G	T	G	G	G
19	CSK839	G	A	G	G	T	G	T	A	C	T	T	T	G	A	G	A	A	C	C
20	CSK1573	T	C	C	A	A	G	A	A	T	T	C	C	C	C	T	G	A	A	G
21	mTF217	G	T	G	C	A	G	G	C	A	T	T	C	C	A	G	A	G	A	A
22	mTF226	T	T	C	C	A	G	A	G	A	A	A	G	C	G	T	T	T	A	A
23	mTF245	T	T	T	A	A	C	T	T	G	G	A	T	A	T	C	A	A	C	T
24	mTF269	C	A	A	G	A	C	A	A	T	T	T	T	G	G	A	G	T	G	G
25	mTF395	C	G	A	G	A	T	C	G	T	G	A	A	G	G	A	T	G	T	G

## Sheet: MG4
MG4	Gene	cDNA (5' to 3')
Effective		1	2	3	4	5	6	7	8	9	10	11	12	13	14	15	16	17	18	19
1	Cyclin B1	G	A	A	G	A	T	G	C	T	G	C	A	G	C	T	G	G	G	T
2	Cyclin B1	G	A	T	G	C	T	G	C	A	G	C	T	G	G	T	T	G	G	T
3	Cyclin B1	G	A	T	G	G	A	G	C	T	G	A	T	C	C	A	A	A	C	C
4	Cyclin B1	G	A	A	A	A	A	C	T	T	T	C	G	C	C	T	G	A	G	C
5	Cyclin B1	G	C	A	C	C	A	A	A	T	C	A	G	A	C	A	G	A	T	G
6	Cyclin B1	G	A	G	C	A	A	G	C	A	G	T	C	A	G	A	C	C	A	A
7	Cyclin B1	G	T	C	A	G	T	G	A	A	C	A	A	C	T	G	C	A	G	G
Ineffective		1	2	3	4	5	6	7	8	9	10	11	12	13	14	15	16	17	18	19
1	Cyclin B1	A	A	C	T	T	T	C	G	C	C	T	G	A	G	C	C	T	A	T
2	Cyclin B1	T	G	T	A	C	C	C	T	C	C	A	G	A	A	A	T	T	G	G
3	Cyclin B1	T	T	G	A	C	T	G	G	C	T	A	G	T	A	C	A	G	G	T
4	Cyclin B1	T	G	G	T	G	A	A	T	G	G	A	C	A	C	C	A	A	C	T
5	Cyclin B1	A	C	C	T	T	C	A	G	C	T	A	C	T	G	G	A	A	A	A
6	Cyclin B1	T	T	C	A	G	G	T	T	G	T	T	G	C	A	G	G	A	G	A
7	Cyclin B1	C	A	G	C	T	C	T	T	G	G	G	G	A	C	A	T	T	G	G

## Sheet: MG5
MG5	Gene	cDNA (5' to 3')
Effective		1	2	3	4	5	6	7	8	9	10	11	12	13	14	15	16	17	18	19
1	TC10	G	C	T	G	T	G	G	A	T	C	T	G	C	C	T	T	A	T	T
2	TC10	G	A	C	A	A	A	G	C	T	T	C	A	T	T	G	T	G	A	A
3	TC10	T	G	A	G	C	T	T	A	T	A	G	C	T	A	T	G	T	C	T
4	TC10	T	C	C	A	A	G	A	A	A	T	G	G	T	G	G	T	T	C	A
5	UBE2I	G	G	A	G	T	G	C	G	C	C	A	T	T	C	C	A	G	G	A
6	UBE2I	A	C	T	A	C	G	G	A	T	G	C	T	T	T	T	C	A	A	A
7	UBE2I	A	C	G	G	A	T	G	C	T	T	T	T	C	A	A	A	G	A	T
8	UBE2I	C	A	C	C	A	T	T	A	T	T	T	C	A	C	C	C	G	A	A
9	UBE2I	A	C	G	A	T	T	T	A	C	T	G	C	C	A	A	A	A	C	A
10	CDC34	C	A	A	G	T	T	C	C	C	C	A	T	C	G	A	C	T	A	C
11	CDC34	C	C	T	C	C	G	T	G	A	T	G	T	A	C	A	G	G	A	A
12	UBIE2I	G	A	C	T	C	C	G	T	G	G	G	A	A	G	G	A	G	G	C
Ineffective		1	2	3	4	5	6	7	8	9	10	11	12	13	14	15	16	17	18	19
1	TC10	T	T	A	A	A	T	G	T	C	T	T	T	G	G	T	G	G	G	C
2	TC10	A	A	T	G	G	A	A	T	C	T	T	A	T	G	T	A	A	C	T
3	TC10	T	T	A	G	A	T	A	A	A	A	T	T	G	A	A	A	G	G	A
4	TC10	A	T	T	A	A	C	A	T	A	T	T	A	G	C	T	G	A	G	T
5	UBE2I	A	A	G	G	G	A	C	T	C	C	G	T	G	G	G	A	A	G	G
6	UBE2I	T	T	G	T	T	T	A	A	A	C	T	A	C	G	G	A	T	G	C
7	UBE2I	T	G	C	C	T	G	T	C	C	A	T	C	T	T	A	G	A	G	G
8	UBE2I	T	C	A	A	A	C	A	G	A	T	C	C	T	A	T	T	A	G	G
9	CDC34	T	G	T	G	A	T	C	T	C	C	C	T	C	C	T	G	A	A	C
10	CDC34	G	G	G	A	C	C	A	A	G	G	T	G	G	A	C	G	C	G	G
11	CDC34	T	A	C	T	G	C	G	T	G	A	A	G	A	C	C	A	A	G	G
12	TC10	T	G	C	A	T	C	A	G	A	T	A	A	T	G	G	A	T	G	C
